# Supplementary material for: Imaging Outcomes of Emergency MRI in Patients with Suspected Cerebral Venous Sinus Thrombosis: A Retrospective Cohort Study
Source: Diagnostics (Basel). 2023 Jun 14;13(12):2052. doi: 10.3390/diagnostics13122052 (PMC10297083; doi:10.3390/diagnostics13122052)
Supplement: Supplementary file 1 [file diagnostics-13-02052-s001.zip]

Archive with 1 entries (1 files):
- diagnostics-2416206-supplementary.pdf
